# Supplementary material for: Role of the primate ventral striatum as a neural hub bridging option valuation and action selection
Source: Nat Commun. 2026 Mar 28;17:2501. doi: 10.1038/s41467-026-70634-6 (PMC13032925; doi:10.1038/s41467-026-70634-6)
Supplement: Supplementary file 4 — Source data [file 41467_2026_70634_MOESM4_ESM.xlsx]

## Sheet: Figure 1b
Choice rate of 1st object
Monkey E						Monkey A						Monkey M
value 1	value 2	value 3	value 4	value 5	value 6	value 1	value 2	value 3	value 4	value 5	value 6	value 1	value 2	value 3	value 4	value 5	value 6
0	0	0	54.2857	93.5484	100	0	2.08333	0	55.5556	97.8723	97.3684	0	0	0	62.963	97.3684	100
0	0	0	16.9811	90.7407	96.3636	0	0	2.85714	40	95.122	100	0	0	0	70.1493	95.5882	98.7952
0	0	0	13.3333	93.75	96.4286	0	0	0	68.2927	97.4359	97.2222	3.65854	1.88679	1.96078	34.5455	100	100
0	0	0	13.8462	98.1132	100	0	3.125	0	54.2857	96.5517	92.6829	1.44928	0	0	66.6667	100	100
0	0	0	30.5085	95.2381	100	0	0	0	23.7288	89.4737	90.1961	1.0989	0	0	55.814	100	100
0	0	0	20.6349	98.2759	100	0	0	3.44828	70.4545	94.8718	100	0	3.44828	0	47.8261	100	100
0	1.6129	4.25532	44.4444	100	100	0	0	7.89474	85.2941	92.8571	100	0	0	0	28.9855	97.5	100
0	0	0	28	95.122	100	0	0	2.32558	44.4444	94.4444	96.5517	3.8835	1.76991	5	55.6962	98.5714	100
0	0	0	13.6364	92.1053	97.1429	0	2	0	18.1818	96.9697	96.9697	0	0	2.5	45.9016	98.4375	100
0	0	0	12.2807	97.7778	100	0	0	0	58.8235	100	100	0	0	5.08475	41.0714	97.4359	100
0	0	1.63934	12.5	96.1538	100	1.53846	3.27869	13.7931	86.9565	94.4444	92.1053	0	0	1.11111	55.2239	98.4375	100
0	0	0	11.2903	92.4528	100	0	0	0	62.5	100	93.75	2.38095	1.66667	1.63934	60.9375	96	100
0	0	4.47761	32	100	100	0	0	0	86.1111	100	96	2.12766	0	0	72.2222	98.3607	100
0	0	0	29.6296	96.2963	100	0	0	0	45.1613	100	89.2857	0	1.96078	0	38.4615	92.6829	100
0	0	0	37.7778	96.9697	100	0	0	0	62.963	93.3333	77.7778	1.25	2.66667	4.91803	22.2222	97.0149	100
0	0	0	35.5556	93.1818	97.7273	0	0	0	68.9655	100	100	0	0	4.91803	69.6429	100	100
0	0	0	14.8148	93.4783	100	2.32558	3.84615	0	78.7879	96.9697	100	0	0	6.77966	63.9344	94.2529	98.5915
0	0	1.63934	14.5833	95.6522	98	0	0	0	71.4286	96.2963	100	1.5873	0	4.70588	24.5902	92.9577	100
2.17391	4.87805	6.66667	65.2174	95	92.3077	0	0	0	75.6757	100	100
0	5	8.82353	42.1053	93.3333	95.3488	2.43902	0	0	64.2857	100	100
0	0	0	10.8696	96	95.9184	0	0	10.3448	80.5556	93.9394	100
0	0	0	43.2432	100	100	0	0	0	29.2683	96.875	97.9592
0	0	2	24.4444	93.8776	97.4359	0	4.16667	4.44444	89.3617	97.561	100
0	0	0	23.2558	95.122	100	0	0	0	57.8947	78.9474	100
0	0	0	30.2326	100	100	0	11.5385	0	13.3333	72.4138	83.3333
1.47059	0	0	10.1695	89.4737	100	2.32558	0	0	44.4444	96.4286	100
0	0	0	30.2326	94.2857	100	0	0	0	85.2941	97.561	100
0	0	0	14	91.6667	100	0	0	7.14286	84.375	100	100
0	0	0	46.4286	91.6667	96	0	0	2.77778	84	97.0588	100
0	0	0	28.8889	93.75	100	0	0	0	83.3333	100	100
0	1.23457	0	23.5294	93.617	100	0	0	0	88.6364	100	100
0	0	0	12.9032	94.9153	100	0	0	5.26316	52.6316	90.4762	87.8788
0	0	0	22.449	87.1795	100	0	0	0	70.5882	100	96.7742
0	1.16279	5.08475	47.3684	95.4545	100	0	0	0	76.3158	97.5	97.4359
0	0	1.5625	38.8889	97.2222	95.8333	0	0	0	36.6667	87.1795	95.8333
0	0	1.40845	51.0638	95.3488	100	0	0	0	64.8649	97.2222	94.2857
0	0	0	16.0714	72.7273	91.4286	0	0	0	82.1429	100	100
0	0	7.14286	73.0769	100	100	0	3.0303	5	40.7407	96.9697	100
0	0	4.61538	74.5455	100	100	0	0	2.52101	87.3239	92.0635	90.1639
0	0	2.63158	53.4884	100	100	0	0	0	62.069	93.75	93.2203
0	0	6.25	61.3636	97.7778	100	0	0	0	54.8387	82.3529	94.2857
1.36986	0	5.08475	77.551	95.5556	100	0	0	0	70.2703	92.3077	94.1176
0	0	1.69492	32.7586	100	97.2973	0	0	0	29.1667	95.4545	100
0	0	1.66667	55.5556	100	100	0	0	2.5	61.5385	80	100
0	1.16279	2.73973	51.9231	100	100	0	0	0	21.9512	100	100
0	0	7.54717	36.5385	97.8261	100	0	0	0	66.6667	97.4359	100
0	0	2.73973	40.4762	100	100	0	0	0	57.5758	90.6977	85.7143
0	0	0	30.1887	100	100	0	0	0	68.1818	97.5	91.4286
0	0	0	34.8837	100	100	0	0	0	76.1905	81.8182	91.6667
0	0	0	28.169	97.2222	96.4286	0	0	0	33.3333	93.75	87.5
0	0	3.27869	54.717	100	100	0	0	0	33.3333	73.4694	72.5
0	0	0	74.5098	100	100	0	0	0	48.3871	100	100
0	1.49254	5	68.0851	100	100	5	0	6.45161	81.0811	100	97.8723
0	0	4.91803	74.5455	97.9167	100	0	0	0	48.3871	100	100
0	0	0	68.75	100	100
0	0	0	56	100	100
0	0	0	46.6667	100	100
1.11111	1.28205	5.76923	63.0435	100	100
0	0	1.5873	63.4615	95.122	100
0	0	12.2807	81.4815	98.1132	100
0	0	7.59494	67.8571	100	100
0	2.10526	7.31707	77.0833	100	100
0	0	8.33333	73.3333	100	100
0	0	0	75	100	100
0	1.2987	5.08475	65.5172	100	100
0	0	6.66667	76.9231	98	100
0	0	2.04082	64.4444	100	100
0	0	1.88679	46.9388	100	100
0	0	3.27869	63.0435	97.6744	100
0	1.26582	5.26316	69.0476	97.619	100
0	0	3.44828	49.1525	100	100

## Sheet: Figure 1c
Monkey E										Monkey A										Monkey M
Button release latency of 2nd object						Button release latency of 1st object				Button release latency of 2nd object						Button release latency of 1st object				Button release latency of 2nd object						Button release latency of 1st object
value 1	value 2	value 3	value 4	value 5	value 6	value 4	value 5	value 6		value 1	value 2	value 3	value 4	value 5	value 6	value 4	value 5	value 6		value 1	value 2	value 3	value 4	value 5	value 6	value 4	value 5	value 6
366.417	339.6	321.92	309.333	309.25	281	384.632	367.793	328.469		449.84	409.767	413.4	391.062	359.857	395.667	641.2	603.022	541.27		265.333	273.25	252.769	274.938	273.951	284.176	454.294	440.757	419.458
341.935	323.694	306.082	294.154	287.719	287.27	454.333	369.755	344.528		492.438	475.955	425	387.588	428.156	408.613	582.062	618.205	532.886		369.684	359.045	356.632	343	325.75	334.511	480.489	503.123	467.5
419.32	412.719	365	340.043	326.478	326.053	438.25	420.1	382.074		364.037	376.478	380.962	342.5	349.065	379.75	577.714	504.789	494.114		200.135	186.821	204.818	180.839	227.074	207.625	418.053	382.759	392.255
356.411	347.672	348	322.609	313.794	304.19	447.444	392.673	376.778		464	431.81	416.867	361.652	351	360.632	506.158	502.286	483.395		193.545	212.368	199.702	204.444	210.931	230.609	422.556	375.778	380.679
426.63	418.267	400.897	373.571	362.882	340.139	474.833	411.75	373.942		466.636	435.323	477.8	376.061	393.842	390.182	595.214	535.902	512.37		250.292	254.595	252.541	251.37	250.378	233.029	442.333	395.561	409.216
485.021	519.703	493.523	426.326	390.366	367.371	480.385	436.895	415.965		488.667	458.818	496.842	444.75	437.636	404.538	642.323	550.27	566.645		205.978	216.333	197.128	205	192.765	198.125	394.955	372.244	345.022
463.903	482.714	452.118	409.87	390.36	393.519	495.9	449.935	438.031		504.885	496	465.947	408.125	417.429	430.533	596.621	568.846	518.296		211.453	199.386	215.448	207.182	202.8	200.194	469.9	412.487	385.415
393.625	394.522	382.152	355.44	331.528	340.958	427.071	390.821	377.286		532.185	504.893	511.852	463.929	442.781	463.2	679.25	597.029	642.75		211.775	210.514	221.549	210.918	226.543	223	434.523	387.203	389.633
347.618	357.463	334.919	340.875	311.6	326.167	415.667	400.114	372.588		594.417	560.516	517.545	484.519	519.185	431.556	740.167	600.188	608.719		233.526	255.757	243.415	229.079	224.344	232.324	432.75	432.698	422.574
351.933	354.444	352.763	330.486	312.089	291.7	405.571	390.886	372.367		434.306	423	414.833	392.8	398.19	395.533	634.25	509.75	494.812		251.711	237.171	233.488	213.529	223.759	225.52	452.261	427.605	400.092
422.082	412.782	380.25	363.9	339.25	337.649	448.5	419.52	404.244		441.841	405.773	415.733	394.524	386.75	390	523.95	490.853	444.057		297.989	261.843	240.132	279.735	253.75	234.946	462.297	447.905	435.4
367.966	369.729	357.727	332.343	305.655	305.581	431.429	402	371.259		514.045	501.641	483.826	433.552	389.769	411.235	595.2	522.737	532.633		271.952	306.92	310.233	310.243	303.718	301.861	472.641	506.042	459.487
342.167	347.157	342.297	319.129	317.265	312.571	406	382.5	364.848		450.324	382.517	392.296	386.154	372.038	361.345	556.935	489.15	474.667		321.778	254.895	324.476	284.071	293.947	282.409	479.904	453.75	457.455
354.036	359.375	351.571	348.4	306.722	294.562	406.875	392.077	363.031		520.4	443.105	458.5	392.867	400.565	391.6	608.5	491.036	487.88		252.069	261.472	265.606	250.808	262.289	237.577	447.35	428.316	380.85
333.447	328.731	323.63	307.292	296.44	296.5	403	382.25	363.686		485.192	476	443.067	441.45	387.062	412.375	642.471	545.786	593.714		276.298	283.447	250.217	238.617	248.656	235.259	410.2	424.308	403
359.382	362.065	352.176	333.269	319.742	305.467	430.125	383.415	356.721		475.607	448.75	442.067	406.952	418.037	402.15	580.05	563.37	548.9		217.929	206.907	249.056	234.964	226	286.125	495.154	447.444	440.895
330.346	323.78	308.385	290.821	294.826	290.917	397.5	374.116	356.067		460.333	484.962	467.611	452.04	429.913	424.833	611.5	562.438	572.561		322.214	314.038	307.6	305.69	261.045	321.021	484.846	461.817	446.3
360.327	353.609	352.413	349.63	321.379	317.179	397.286	389.932	369.469		462.848	441.5	479.5	449.818	421.08	446.25	567.2	529.154	537.371		304.067	315.595	289.605	294.108	287.708	287.592	426.533	467.303	436.714
447.25	455.714	375.875	349.562	306.708	304.3	419.8	368.395	326.806		440.522	530.529	490.944	425.235	421.333	398.545	604.179	516.263	551.333
487.857	537.562	432.857	371.957	359.2	331.4	442.812	391.548	354.317		566.048	574.111	589.692	489.091	536.435	537.667	637.167	587	538.385
414.174	387.045	384.531	352.757	330.583	322.182	383.2	378.854	360.191		553.5	491.5	541.556	523.923	521.88	534.368	561.034	584.258	589.577
380.162	352	317.304	314.5	302.793	295.19	392.312	350.895	339.107		518.667	476.192	448.773	426.6	421.346	415.12	611.417	600.806	566.792
397.75	376.795	342.553	309.92	298.618	297.714	430	365.696	347.395		483.333	530.579	531.211	461.867	480.4	462.52	611.786	623.25	619.712
404.289	389.843	341.216	319.364	320.9	300.938	387.5	379.205	358.818		505.5	541.077	519.267	464.321	467.565	495	640.091	632.033	623.731
383.333	372.175	341.625	336.074	315.4	306.65	410.692	374.636	359.543		649.706	561.421	541.737	528.4	492.5	544.667	599.5	714.571	664.15
439.174	450.196	405.459	367.824	353.562	340.441	470.5	436.686	390.296		468.85	436.727	480.4	437.929	429.8	454.588	648.75	622.333	608.25
390.029	378.667	347	307.652	302.526	303.708	397.308	366.333	347.649		557.875	528.929	527.6	504.667	457.278	466.211	596.483	585.775	575
386.467	391.955	354.889	324.462	321.75	309.267	410	377.205	361.56		483.706	512.818	482	427.933	428.944	428.842	581.519	588.75	609.548
318.7	323.4	292.379	288.28	282.333	279.833	383.308	356.091	336.042		555.429	456.045	497.933	464.095	442.6	470.071	664.857	638	680.971
370.97	365.206	339.789	322.28	302.565	294.6	431.308	366.033	333.906		523.727	487.2	463.04	469.619	462	494	624.7	598.295	574.978
349.733	352.612	332.696	318.051	312.903	304.032	394.25	365.659	340.531		465.895	466.8	475.333	459.833	487.385	448.25	631.846	607.089	585.5
388.604	389.964	366.861	346.38	327.075	318.811	413.625	384.25	367.847		521.933	459.562	518.429	454.727	443.1	512.909	683.3	660.053	618.828
417.044	415.714	397.34	379.432	354.889	342.478	464	400.088	378.795		452.5	501.15	411.263	430.696	459.533	459.167	603.333	572.73	549.667
376.855	378.278	369.25	341.081	321.226	304.348	405.778	355.452	332.815		443.818	437.286	435	440.105	355.25	426.5	563.034	562.59	575.842
391.286	388.438	358.5	337.556	325.556	308.897	436.5	373	355.783		484.318	483.067	467.571	425	417.88	415.696	684.636	686.559	716.478
319.475	315.333	304.846	287.73	270.25	273.625	410.917	355.146	328.833		496.524	449.625	437.81	424	424.15	421.167	656.75	604.2	640.818
351.634	369.231	330.707	294.481	306.471	289.609	451.778	392.917	382.812		420.933	456	430.769	407.571	385.474	428.071	603.696	547.903	555.895
374.81	356.12	353	335.061	314.645	315.241	408.079	358.894	353.414		400.9	396.364	378	407.95	359	367.762	556.273	528.25	522.128
339.262	349.043	334.952	320.355	292.219	284.926	385.951	367.925	338.25		394.702	408.754	409.556	379.583	374.935	359.877	580.927	559.543	549.918
373.727	375.365	361.689	351.711	314.769	329.278	407.435	380.585	373.2		378.625	475.2	452.211	434.462	384.227	397.913	588.722	589.956	577.182
355.159	334.727	325.774	296.219	299.903	292.667	414	364.932	358.394		455.308	429.375	413.4	430.759	376.824	424.217	668.471	639.286	656.364
375.447	348.8	336.688	335.613	297.467	318.095	424.658	374.372	356.5		527	476	411.889	426	425.357	423.174	665	641.75	587.094
472.352	470.157	455.978	415.741	403.588	364.556	501.842	465.857	425.056		537.429	504.143	487.857	437.778	440	425.636	642.286	632.619	610.314
391.656	390.367	362.214	324.464	318.821	316.036	410.72	376.846	367.194		410.95	414.611	410.706	418.5	399.043	425	588.438	592.964	590.76
352.5	348.843	326.306	316.943	293.367	295.133	411.185	359.268	356.593		355.5	412.176	392.304	384.464	335.062	348.455	575.889	591.949	557.958
374.954	375.648	362.667	330.611	320.061	315.92	425.842	375.622	374.241		459	370.542	378	367.263	369.571	402.222	538.35	502.632	494.269
385.247	376.058	360.764	345.231	332.375	304.692	406.765	381.353	373.593		481.733	443	445.267	423.462	421.722	403.059	563.053	574.538	557.233
430.427	427.438	414.872	378.529	361.186	357.316	434.688	399.471	392.9		442	391.619	424	377.611	378.091	402.625	558.4	554.564	572.562
416.7	420.768	401.537	358.923	335.405	330.357	408.6	372.559	354.963		486.25	421	485.5	460.6	428.818	464.312	686.812	707.889	612
408.088	421.121	389.357	358.237	350.343	340.833	428.35	389.857	373.667		507.778	477.571	449.125	412.16	419.042	419.879	636.308	605.7	582.238
397.764	388.385	366.73	346.606	336.209	338.905	391.31	361.151	355.739		509.625	554.625	480.6	511.125	441.478	443.577	695.444	646.694	609.069
395.912	397.093	368.278	333.357	320.03	331.95	415.184	376.536	359.821		303.571	398.333	376.188	384.714	360.75	322.083	593.333	550.081	544.857
444.737	442.123	402.163	368.905	374.607	351.04	420.188	390.911	370.407		339.375	403.727	366.538	328.389	369.722	402.786	582.367	528.028	548.391
404.667	384.205	360	339.725	332.964	333.35	415.537	374.66	367.909		396.667	379.273	387.583	371.643	379.882	332.588	575.933	567.708	547.312
416.145	390.325	368.722	352.212	332.565	336.412	420.303	373.447	369.895
410.012	410.682	371.026	335.121	334.625	324.688	407.143	360.373	343
370.242	360.485	344.567	324.976	311.684	311.5	389.214	351.925	343.778
398.356	366.45	351.25	337.731	311.387	307.85	394.414	375.847	333.92
425.404	405.909	398.028	348.35	355	330.55	415.485	371.436	375.265
368.821	358.717	331.489	328.31	314.857	329.826	393.25	366.519	350.846
410.294	398.896	379.056	368.893	345.025	331.13	410.579	361.756	377.4
427.133	425.046	391.127	357.176	340.296	341.857	427.378	367.152	351.781
385.788	380.877	355.9	338	323.714	317.048	422.364	381.114	368.345
400.096	378.288	364.472	335.361	318.105	317.9	387.128	356.244	351.364
411.443	413.491	379.646	348.182	340	339.583	424.026	365.085	348.381
388.711	381.381	366.795	353.278	323.281	336.55	387.433	366	353.059
381.643	395.471	394.625	354.793	332.913	345.438	420.862	376.581	354.692
414.517	420.377	396.75	386.235	373.25	353.682	419.783	386.721	373.312
417.269	404.377	363.286	334.323	327.909	310.545	403.483	364.357	348.444
415.645	419.389	392.745	376.267	356.292	331.773	444.586	377.585	360.188
426.595	436.542	405.308	384.074	357.296	357.222	433.517	402.703	372.074

## Sheet: Figure 2a
Firing rate of a nueron
Unchosen trial of 1st object				Chosen trial of 1st object
value 1	value 2	value 3	value 4	value 4	value 5	value 6
2	4	2	2	6	22	24
4	0	0	4	2	6	18
0	4	0	6	4	8	24
4	0	2	0	4	12	14
0	0	2	2	6	8	18
0	2	0	0	14	16	14
4	0	0	2	4	6	8
2	2	0	2	16	10	16
0	0	0	4	2	12	22
6	0	0	2	0	16	24
2	2	0	4	12	8	20
0	0	0	0	4	8	18
2	2	0	2	8	12	22
4	0	0	4	0	8	20
0	0	0	6	6	14	20
2	0	0	2	4	12	24
2	0	0	0		16	18
0	0	0	2		6	24
2	0	2	2		8	24
2	0	0	2		12	22
2	0	0	0		6	24
0	2	0	0		14	22
0	0	2	6		18	14
2	0	0	2		14	22
2	2	0	0		16	28
0	2	0	0		16	22
0	0	0	2		10	26
0	0	0	0		8	16
0	4	2	0		14	18
0	0	0			6	20
2	2	2			8	26
2	0	0			10	22
2	0	0			20	12
0	0	4			10	14
4	2	2			6	12
6	0	2			18	24
2	2	0			12	28
6	2	2			4	24
0	2	0			4	26
0	0	0			12	20
0	0	0			14	30
0	0	0				18
2	0	0				12
0	0	2
0	2	2
0	0	2
2	0	0
0	0	0
0	0	2
2	0	0
2	0	0
0	0	2
0		0
2		2
2		0
0		0
		0
		0
		2
		0
		4

## Sheet: Figure 2b
Firing rate of a nueron
Unchosen trial of 1st object				Chosen trial of 1st object
value 1	value 2	value 3	value 4	value 4	value 5	value 6
0	0	4	0	4	0	0
0	0	2	4	4	0	0
0	4	2	0	12	6	4
0	0	0	4	2	22	0
0	2	4	0	0	2	2
4	0	10	6	0	0	0
0	0	0	0	2	0	8
2	0	0	0	2	12	0
0	0	0	6	0	4	12
6	4	6	4	0	2	2
2	8	0	4	10	16	0
0	0	4	2	8	4	6
0	0	8	2	0	0	0
0	2	2	0	6	2	14
2	0	0	0	6	2	16
0	0	0	6	10	2	6
2	0	0	2	16	12	14
2	0	4	0	12	6	8
0	0	0	0	0	2	8
0	6	6	0	4	4	8
4	0	10		4	8	0
2	8	0		2	2	2
2	2	2		4	10	12
6	10	2			8	10
0	8	4			10	2
6	2	8			2
4	2	0			18
4	0	0			16
2	0	2			2
8	8	8			16
12	4	6			2
0	2	2			6
2	2	4			2
0	2	2			4
2	6	2			4
0	2	10			8
6	0	0			6
4	4	2			2
0	4	0			4
0	2	2			4
0	4	8			4
2	0	0
0	0	4
4	2	0
0	2	4
0	2	2
0	2	2
4	2	2
6	0	0
0	4	2
2	0	12
2	0	0
0	0	0
4	2	2
4	0	0
2	0	2
2	8	0
2	0	2
0	0	0
4	0	2
0	2	2
0	0	4
4	0	0
6	2	0
4	0	4
10	0	0
0	2	6
0	2	4
2	0	2
0		2
0		0
2		6
4		4
0		10
0
0
0
4
2
2
0
0
0
2
0
0
2
2
0
2
0
14
2
0
10

## Sheet: Figure 2c
Firing rate of a nueron during early period								Firing rate of a nueron during late period
Unchosen trial of 1st object				Chosen trial of 1st object				Unchosen trial of 1st object				Chosen trial of 1st object
value 1	value 2	value 3	value 4	value 4	value 5	value 6		value 1	value 2	value 3	value 4	value 4	value 5	value 6
20	0	0	0	0	0	6.66667		0	1.66667	0	0	1.66667	5	6.66667
6.66667	0	0	26.6667	0	0	0		3.33333	0	1.66667	0	0	3.33333	3.33333
0	0	0	6.66667	0	0	0		3.33333	0	5	0	1.66667	1.66667	3.33333
0	0	6.66667	0	0	6.66667	0		0	0	0	0	0	0	6.66667
0	0	13.3333	0	0	0	0		1.66667	0	0	0	5	0	3.33333
0	0	0	0	0	6.66667	0		0	0	0	0	0	0	0
0	6.66667	0	0	6.66667	6.66667	0		0	0	1.66667	0	6.66667	1.66667	8.33333
0	0	6.66667	0	0	0	13.3333		0	0	0	0	0	1.66667	13.3333
0	0	0	0	0	6.66667	6.66667		0	3.33333	0	0	0	18.3333	10
6.66667	0	13.3333		0	6.66667	0		0	0	5		5	5	20
0	0	0		0	26.6667	26.6667		0	0	1.66667		5	5	8.33333
0	6.66667	6.66667		0	6.66667	0		0	0	0		1.66667	10	8.33333
0	6.66667	0		26.6667	6.66667	20		0	0	0		1.66667	10	15
0	0	0		0	6.66667	20		0	1.66667	0		0	15	21.6667
0	0	0		0	13.3333	13.3333		0	1.66667	0		3.33333	25	6.66667
0	0	13.3333		33.3333	13.3333	26.6667		0	0	0		3.33333	5	18.3333
0	13.3333	0		0	20	6.66667		0	0	0		3.33333	6.66667	8.33333
0	0	0		0	20	6.66667		1.66667	0	0		0	11.6667	8.33333
6.66667	0	13.3333		6.66667	0	0		1.66667	0	6.66667		0	8.33333	0
0	0	0		6.66667	6.66667	13.3333		0	1.66667	0		5	5	6.66667
0	6.66667	6.66667		0	0	20		0	1.66667	0		0	15	21.6667
0	0	0		6.66667	0	0		0	5	0		6.66667	0	11.6667
0	0	0		6.66667	0	0		0	0	3.33333		15	3.33333	1.66667
6.66667	0	0		26.6667	0	0		0	0	0		3.33333	10	1.66667
0	6.66667	6.66667		0	0	13.3333		0	1.66667	3.33333		3.33333	3.33333	18.3333
6.66667	0	0		0	0	0		0	1.66667	0		3.33333	1.66667	5
0	20	26.6667		0	0	6.66667		0	0	1.66667		6.66667	3.33333	6.66667
0	0	6.66667		0	13.3333	0		0	0	0		1.66667	13.3333	18.3333
0	0	6.66667		0	0	13.3333		0	0	0		5	13.3333	18.3333
0	6.66667	0		0	0	0		0	0	0		0	15	5
6.66667	6.66667	0			0	0		0	0	0			10	3.33333
0	0	0			6.66667	6.66667		0	1.66667	1.66667			6.66667	6.66667
0	0	0			26.6667	0		0	0	0			16.6667	3.33333
0	0	0			0	0		0	0	0			5	3.33333
20	0	0			6.66667			0	0	0			1.66667
0	0	13.3333			6.66667			0	0	1.66667			11.6667
0	13.3333	6.66667			0			0	0	1.66667			0
0	0	0			0			0	0	0			18.3333
13.3333	6.66667	0			13.3333			0	1.66667	1.66667			18.3333
0	0	0			0			0	0	1.66667			15
0	0	0			13.3333			0	0	0			11.6667
0	6.66667	0			13.3333			0	3.33333	0			13.3333
0	0	0			13.3333			0	0	1.66667			5
0	0	0			0			0	0	0			0
0	0	0			6.66667			0	0	0			5
0	0	0			0			0	0	0			3.33333
6.66667	6.66667	0			0			0	1.66667	0			5
0	0	0			0			0	0	0			1.66667
6.66667	0	0			0			0	0	0			6.66667
6.66667	0	0						0	0	0
0	0	0						3.33333	0	0
0	20	0						0	3.33333	0
6.66667	0	0						0	0	0
0	0	6.66667						0	0	0
0	0	0						0	0	0
0	6.66667	0						0	1.66667	0
0	0							0	0
0	0							0	0
0	0							1.66667	0
0	0							1.66667	0
0	0							0	1.66667
0	0							1.66667	0
0	0							0	1.66667
0	0							0	0
0	0							0	0
0	0							0	0
0	0							0	0
0	0							0	1.66667
0	0							0	1.66667
0	0							0	0
0	0							0	0
0	0							3.33333	0
0								0
0								0
0								0
0								0
0								0
0								0
0								1.66667
0								0
0								0
0								0
0								0
0								0
0								0
0								0
0								1.66667
0								0
0								0
0								0
0								0
0								0
0								0
0								0
0								0

## Sheet: Figure 2g
Signal latency from 1st object onset
Value	Intermediate	Choice
11	25	55
17	27	63
33	31	65
35	40	79
37	48	115
48	54	116
57	68	183
70	70	184
71	73	184
81	96	248
84	109	259
99	110	262
107	114	267
113	122	272
124	131	276
137	132	283
141	141	310
169	150	322
183	155	352
186	157	359
198	157	369
202	178	376
208	185	398
240	188	399
245	191	403
276	194	454
307	199	458
334	202	500
337	208	509
348	208	516
353	217	526
362	218	542
366	220	543
377	221	546
378	225	552
456	226	558
463	235	565
463	253	573
490	257	582
640	259	584
841	260	592
935	262	596
	270	598
	278	617
	283	627
	299	639
	316	642
	319	649
	333	664
	341	677
	363	729
	384	734
	395	759
	398	771
	402	792
	445	927
	448
	457
	457
	500
	503
	544
	548
	551
	553
	573
	592
	594
	627
	673
	673
	708
	719
	766
	782
	788
	830
	870
	937
	938
	952

## Sheet: Figure 2h
Signal latency from the button release onset
-499
-352
-302
-296
-264
-225
-216
-201
-184
-153
-144
-139
-134
-111
-73
-72
-61
-48
-34
-20
-16
-6
15
18
26
28
32
54
58
66
71
71
86
99
114
117
117
119
132
136
153
172
172
181
187
210
218
240
250
272
285
323
344

## Sheet: Figure 3d
Firing rate of button release epoch
Decision-making task	Button-release task
-1.77881	-0.657895
-1.64332	-1.54762
-1.60069	-0.15625
-1.02469	-0.441176
-0.978133	-0.125
-0.893218	-0.131579
-0.472524	0.333333
-0.0930356	1.38889
0.195684	0.375
0.249313	0.75
0.249912	0.588235
0.364276	0.227273
0.454712	0.46875
0.794299	0
0.98913	0.333333
1.54478	-0.5
1.67885	0.138889
1.74177	1.66667
1.94651	0.520833
1.95953	0.0961538
2.03346	1.71053
2.04832	3.75
2.0587	0.138889
2.10605	0.595238
2.40513	-0.9375
2.79804	-0.147059
3.07749	0
4.25333	0.138889
5.38442	2.94118
6.2416	1.66667
10.311	2
10.8872	9.33333
11.877	3.42105

## Sheet: Figure 4c
	Chosen trial of 1st object						Total trial classified 1st object values
	value 1	value 2	value 3	value 4	value 5	value 6	value 1	value 2	value 3	value 4	value 5	value 6
Electrical stimulation condition	2	0	6	35	36	23	80	92	71	51	36	23
Non-stimulation condition	0	0	4	26	40	30	87	72	59	57	40	36

## Sheet: Figure 4d
	Chosen trial of 1st object						Total trial classified 1st object values
	value 1	value 2	value 3	value 4	value 5	value 6	value 1	value 2	value 3	value 4	value 5	value 6
Electrical stimulation condition	1	0	1	23	58	42	114	107	97	76	60	42
Non-stimulation condition	0	1	5	36	51	56	117	107	93	67	52	56

[truncated: 35 more sheets: Figure 4e, Figure 4f, Figure 5f, Figure 5g, Figure 5h, Figure 5i, Figure S1a, Figure S1b, Figure S3c, Figure S3d, Figure S4a, Figure S4b, Figure S6a, Figure S6b, Figure S6c, Figure S7c, Figure S9b, Figure S9d, Figure S9f, Figure S9g …]
